# Supplementary material for: The Roles of eIF4G2 in Leaky Scanning and Reinitiation on the Human Dual-Coding POLG mRNA
Source: Int J Mol Sci. 2023 Dec 5;24(24):17149. doi: 10.3390/ijms242417149 (PMC10742948; doi:10.3390/ijms242417149)
Supplement: Supplementary file 1 [file ijms-24-17149-s001.zip]

Archive with 2 entries (2 files):
- Supplementary figures.pdf
- Supplementary_tables.xlsx
