# Supplementary material for: The Roles of eIF4G2 in Leaky Scanning and Reinitiation on the Human Dual-Coding POLG mRNA
Source: Int J Mol Sci. 2023 Dec 5;24(24):17149. doi: 10.3390/ijms242417149 (PMC10742948; doi:10.3390/ijms242417149)
Supplement: Supplementary file 1 [file ijms-24-17149-s001.zip › Supplementary_tables.xlsx]

## Sheet: Oligonucleotides
	23126f	TTCCAGCCAGgAAAAGAAGCCAAGCTGGAGCCC	Direct for the uORF extention for POLGARF. The same primer was used to fuse the uORF to POLG.
	23127r	TGGCTTCTTTTcCTGGCTGGAAGACGTGGAGAG	Reverse for the uORF extention for POLGARF.
	23128f	TTCCAGCCAGTcAAAAGAAGCCAAGCTGGAGCC	Forward for the uORF/POLGARF fusion. When applied to the POLG reporters, this produces the "uORF extended" mutants.
	23129r	TGGCTTCTTTTgACTGGCTGGAAGACGTGGAGA	Reverse for the uORF/POLGARF fusion.
	23130f	ATGGTCAtggCCATgaCACTGACAGGAGAGCAGAGA	Forward for the insertion of AUGs into the POLG uORF reporters.
	23131r	TGTCAGTGtcATGGccaTGACCATGCCTGCCTTCCACC	Reverse for the insertion of AUGs into the POLG uORF reporters.
	23097f	TGGAAGGCAGGCtgaGTCAAACCCATTTCACTGACAGGAG	Forward for the uAUG elimination.
	23098r	TGAAATGGGTTTGACtcaGCCTGCCTTCCACCCCAAATCG	Reverse for the uAUG elimination.
	22098f	ATAGGTACCTTAATACGACTCACTATAAGCTTCCCATTGCGGGTAGCCCCGG	Forward for the amplification of the MYCBP2 5'UTR.
	22099r	GTCAAGCTTGGGGGAGGCAGTCGCTGCGCACATCATCATCCTCGC	Reverse for the amplification of the MYCBP2 5'UTR.
	22062f	TGACTCaCAGaGaGGaGGaCCCTGCACCAACCATGAGCCGC	Forward for the disruption of the stem-loop.
	22063r	CAGGGtCCtCCtCtCTGtGAGTCAGAACACCTGGCTTTGGG	Reverse for the disruption of the stem-loop.
	22025f	ctcttacgcgtTAATACGACTCACTATAGGGCAGAGCGAGTGGCGCCCGTATGCCCT	Forward for the amplification of the PHD2 5'UTR.
	22026r	CAGCTCGCAGTACTGCCGGTCTCG	Reverse for the amplification of the PHD2 5'UTR.
	CMLdL	CGG TGG GAG GTC TAT ATA AGC AGA GC	Forward for PCR to generate a template for transctiption for the pcDNA-based reporters (all POLG and POLGARF reporters).
	BGH50	TTT TTT TTT TTT TTT TTT TTT TTT TTT TTT TTT TTT TTT TTT TTT TTT TTG AAT AGA ATG ACA CCT ACT CAG ACA ATG CG	Reverse for PCR to generate a template for transctiption for the pcDNA-based reporters (all POLG and POLGARF reporters). Introduces a 50 nt long poly(A)-tail.
	23132f	CATGAGGatgGGCatggGGCTTCTGGAGCGTGAGGTGG	Forward for the insertion of AUGs into the Stard7 reporters.
	23133r	AAGCCccatGCCcatCCTCATGCCTTTTTGCAGAAGCG	Reverse for the insertion of AUGs into the Stard7 reporters.
	23134f	aCcATGGAAAACatgGGGGATCGGGCCATGATAGCCA	Forward for the insertion of AUGs into the UCP2 reporters.
	23135r	CGATCCCCcatGTTTTCCATgGtAAATGGGTGGGAGACGAAACAC	Reverse for the insertion of AUGs into the UCP2 reporters.
	23136f	GAGaccATGagcacGaTGgAGCCCGTATGGGCCGGCA	Forward for the insertion of AUGs into the Maf1 reporters.
	23137r	GCTcCAtCgtgctCATggtCTCGCCCCCCTGCAACGC	Reverse for the insertion of AUGs into the Maf1 reporters.
	RV3L	CTAGCAAAATAGGCTGTCCCCAG	Cloning and PCR for transcription
	FLA50	TTTTTTTTTTTTTTTTTTTTTTTTTTTTTTTTTTTTTTTTTTTTTTTTTTAACTTGTTTATTGCAGCTTATAATGG	PCR for transcription of polyadenylated reporters (for 50-(A)-long polyA-tail)

## Sheet: siRNAs
	Capital letters stand for unmodified ribonucleotides and lowercase denote 2’-O-Me protected ribonucleotides
	Control	forward	cAGcuGuAuucAuAAuuuAdTsdT
		reverse	uAAAUuAUGAAuAcAGCUGdTsdT
	eIF4G2 #1	forward	cuccuuAAAcuAAcuGAAAdTsdT
		reverse	UUUcAGUuAGUUuAAGGAGdTsdT
	eIF4G2 #2	forward	cAAucAAAuucGucAAGAudTsdT
		reverse	AUCUUGACGAAUUUGAUUGdTsdT
	eIF3d	forward	ccuAGAAuAcuAcGAcAAAdTsdT
		reverse	UUUGUCGuAGuAUUCuAGGdTsdT
